# Supplementary material for: A Rapid Hairy Root-Based Platform for CRISPR/Cas Optimization and Guide RNA Validation in Lettuce
Source: Plants (Basel). 2026 Apr 9;15(8):1161. doi: 10.3390/plants15081161 (PMC13119113; doi:10.3390/plants15081161)
Supplement: Supplementary file 1 [file plants-15-01161-s001.zip]

Archive with 3 entries (3 files):
- Supplementary File S1.pdf
- Supplementary_Figure_S1.pdf
- Supplementary_Tables.xlsx
