# Supplementary material for: A Rapid Hairy Root-Based Platform for CRISPR/Cas Optimization and Guide RNA Validation in Lettuce
Source: Plants (Basel). 2026 Apr 9;15(8):1161. doi: 10.3390/plants15081161 (PMC13119113; doi:10.3390/plants15081161)
Supplement: Supplementary file 1 [file plants-15-01161-s001.zip › Supplementary_Tables.xlsx]

## Sheet: TableS1_ICE_data
Table S1. ICE data
		ICE	KO-Score	KO-Score normalized	R Squared	Indels
	Sp-sg73_pU6 consensus
6131501	#01	44	44	1	0.98	{'0': 54.0, '1': 44.0}
6131502	#02	3	3	1	1	{'0': 97.0, '1': 3.0}
6131503	#03	0	0	-	1	{'0': 100.0, '-1': 0.0}
6131504	#04	51	51	1	0.98	{'0': 47.0, '1': 51.0}
6131505	#05	0	0	-	1	{'0': 100.0, '-1': 0.0}
6131519	#06	0	0	-	1	{'0': 100.0, '-1': 0.0}
6131520	#07	34	34	1	0.98	{'0': 64.0, '1': 28.0, '-1': 6.0}
6131521	#08	32	32	1	0.99	{'0': 67.0, '1': 32.0}
6131522	#09	12	12	1	0.99	{'0': 87.0, '1': 12.0}
6131523	#10	7	7	1	1	{'0': 93.0, '1': 7.0}
	Sp-sg73_AtpU6-26
6131337	#01	93	93	1	0.95	{'0': 2.0, '1': 84.0, '-1': 9.0}
6131338	#02	3	3	1	0.03	{'-5': 1.0, '-7': 1.0, '-40': 1.0}
6131339	#03	100	100	1	1	{'-21': 100.0}
6131341	#04	52	45	0.865385	0.97	{'0': 45.0, '1': 33.0, '-5': 2.0, '-6': 7.0, '-8': 10.0}
6131342	#05	99	99	1	0.99	{'1': 99.0}
6131343	#06	93	93	1	0.99	{'0': 6.0, '1': 93.0}
6131344	#07	20	20	1	0.99	{'0': 79.0, '1': 20.0}
6131345	#08	52	52	1	0.98	{'0': 46.0, '1': 52.0}
6131346	#09	48	48	1	0.98	{'0': 50.0, '1': 48.0}
6131347	#10	0	0	-	1	{'0': 100.0, '-1': 0.0}
6131348	#11	54	54	1	0.93	{'0': 39.0, '1': 53.0, '2': 1.0}
6131387	#12	0	0	-	0.99	{'0': 99.0, '-1': 0.0}
6131388	#13	8	8	1	0.99	{'0': 91.0, '1': 8.0}
6131389	#14	59	59	1	0.98	{'0': 39.0, '1': 59.0}
6131390	#15	25	25	1	0.99	{'0': 74.0, '1': 25.0}
6131391	#16	99	99	1	0.99	{'1': 99.0}
6131410	#17	21	20	0.952381	0.21	{'-13': 2.0, '-14': 1.0, '-17': 4.0, '-18': 1.0, '-19': 1.0, '-20': 1.0, '-23': 3.0, '-24': 1.0, '-25': 1.0, '-28': 1.0, '-35': 1.0, '-36': 1.0, '-38': 3.0}
	Sp-sg74_pU6 consensus
6131108	#01	0	0	-	1	{'0': 100.0, '-1': 0.0}
6131109	#02	0	0	-	1	{'0': 100.0, '-1': 0.0}
6131110	#03	0	0	-	0.99	{'0': 99.0, '-1': 0.0}
6131111	#04	0	0	-	1	{'0': 100.0, '-1': 0.0}
6131112	#05	0	0	-	1	{'0': 100.0, '-1': 0.0}
6131113	#06	51	51	1	0.98	{'0': 47.0, '-1': 51.0}
6131506	#07	4	4	1	0.99	{'0': 95.0, '-19': 4.0}					WARNING - peak values and sequence are not the same length possibly corrupted ab1 files. ICE will try to re-align the sequence and the peak values.
6131508	#08	0	0	-	1	{'0': 100.0, '-1': 0.0}					WARNING - peak values and sequence are not the same length possibly corrupted ab1 files. ICE will try to re-align the sequence and the peak values.
6131509	#09	0	0	-	1	{'0': 100.0, '-1': 0.0}					WARNING - peak values and sequence are not the same length possibly corrupted ab1 files. ICE will try to re-align the sequence and the peak values.
6131510	#10	0	0	-	1	{'0': 100.0, '-1': 0.0}					WARNING - peak values and sequence are not the same length possibly corrupted ab1 files. ICE will try to re-align the sequence and the peak values.
6131524	#11	0	0	-	1	{'0': 100.0, '-1': 0.0}					WARNING - peak values and sequence are not the same length possibly corrupted ab1 files. ICE will try to re-align the sequence and the peak values.
6131525	#12	6	6	1	0.99	{'0': 93.0, '-1': 6.0}					WARNING - peak values and sequence are not the same length possibly corrupted ab1 files. ICE will try to re-align the sequence and the peak values.
6131526	#13	7	6	0.857143	0.99	{'0': 92.0, '1': 3.0, '-1': 2.0, '-3': 1.0, '-21': 1.0}					WARNING - peak values and sequence are not the same length possibly corrupted ab1 files. ICE will try to re-align the sequence and the peak values.
6131527	#14	0	0	-	1	{'0': 100.0, '-1': 0.0}					WARNING - peak values and sequence are not the same length possibly corrupted ab1 files. ICE will try to re-align the sequence and the peak values.
6131528	#15	0	0	-	1	{'0': 100.0, '-1': 0.0}					WARNING - peak values and sequence are not the same length possibly corrupted ab1 files. ICE will try to re-align the sequence and the peak values.
	Sp-sg74_AtpU6-26
6131306	#01	0	0	-	1	{'0': 100.0, '-1': 0.0}
6131307	#02	0	0	-	1	{'0': 100.0, '-1': 0.0}
6131308	#03	57	57	1	0.95	{'0': 38.0, '1': 8.0, '-1': 13.0, '-7': 31.0, '-19': 5.0}
6131309	#04	98	98	1	0.98	{'1': 15.0, '-1': 73.0, '-19': 10.0}
6131310	#05	58	58	1	0.97	{'0': 39.0, '1': 19.0, '-1': 39.0}
6131311	#06	0	0	-	1	{'0': 100.0, '-1': 0.0}
6131393	#07	0	0	-	1	{'0': 100.0, '-1': 0.0}
6131394	#08	0	0	-	1	{'0': 100.0, '-1': 0.0}
6131395	#09	68	68	1	0.93	{'0': 25.0, '1': 29.0, '-5': 25.0, '-28': 14.0}
6131396	#10	0	0	-	1	{'0': 100.0, '-1': 0.0}
6131397	#11	36	36	1	0.93	{'0': 57.0, '1': 16.0, '-24': 14.0, '-37': 6.0}
6131398	#12	61	11	0.180328	0.96	{'0': 35.0, '-3': 50.0, '-21': 11.0}
6131399	#13	60	60	1	0.96	{'0': 36.0, '1': 35.0, '-25': 25.0}
6131400	#14	0	0	-	1	{'0': 100.0, '-1': 0.0}
6131401	#15	51	51	1	0.92	{'0': 41.0, '-21': 51.0}
6131402	#16	45	45	1	0.9	{'0': 45.0, '-21': 45.0}
6131403	#17	6	6	1	1	{'0': 94.0, '1': 6.0}
6131404	#18	87	87	1	0.99	{'0': 12.0, '-1': 87.0}
6131405	#19	3	3	1	1	{'0': 97.0, '1': 3.0}
6131406	#20	0	0	-	1	{'0': 100.0, '-1': 0.0}
6131409	#22	91	91	1	0.91	{'1': 90.0, '-17': 1.0}
	Sa-sg27_AtpU6-26
6131114	#01	21	21	1	0.98	{'0': 77.0, '-4': 21.0}
6131115	#02	91	41	0.450549	0.95	{'0': 4.0, '1': 25.0, '-3': 19.0, '-4': 3.0, '-5': 13.0, '-6': 16.0, '-12': 15.0}
6131116	#03	0	0	-	1	{'0': 100.0, '-1': 0.0}
6131117	#04	94	94	1	0.94	{'1': 60.0, '-2': 34.0}
6131118	#05	49	49	1	0.97	{'0': 48.0, '1': 49.0}
6131119	#06	38	32	0.842105	0.97	{'0': 59.0, '1': 13.0, '-2': 1.0, '-3': 6.0, '-4': 17.0, '-27': 1.0}
6131120	#07	99	99	1	0.99	{'1': 99.0}
6131121	#08	26	26	1	0.99	{'0': 73.0, '1': 26.0}
6131122	#09	97	97	1	0.97	{'1': 35.0, '2': 6.0, '-2': 56.0}
6131123	#10	64	64	1	0.95	{'0': 31.0, '1': 51.0, '-27': 13.0}
FZS826	#11	96	96	1	0.96	{'-5': 49.0, '-7': 47.0}
FZS827	#12	72	50	0.694444	0.75	{'0': 3.0, '4': 15.0, '-6': 22.0, '-7': 15.0, '-28': 20.0}
FZS887	#13	42	39	0.928571	0.45	{'0': 3.0, '2': 1.0, '7': 1.0, '-1': 2.0, '-6': 1.0, '19': 1.0, '-11': 1.0, '-13': 2.0, '-15': 2.0, '-28': 3.0, '-34': 1.0, '-36': 9.0, '-37': 17.0, '-39': 1.0}
FZS888	#14	9	3	0.333333	0.98	{'0': 89.0, '1': 1.0, '-6': 6.0, '-7': 2.0}
FZS889	#15	13	11	0.846154	0.97	{'0': 84.0, '-5': 9.0, '-6': 2.0, '-7': 2.0}
	cr56_AtpU6-26
6131312	#01	95	95	1	0.95	{'-16': 43.0, '-35': 52.0}
6131313	#02	97	66	0.680412	0.97	{'-5': 15.0, '-6': 31.0, '-8': 51.0}
6131314	#03	100	0	0	1	{'-6': 100.0}
6131315	#04	63	41	0.650794	0.94	{'0': 31.0, '-2': 2.0, '-5': 3.0, '-6': 14.0, '-7': 4.0, '-8': 18.0, '-9': 8.0, '-11': 9.0, '-14': 2.0, '-19': 3.0}
6131316	#05	30	13	0.433333	0.95	{'0': 65.0, '-3': 4.0, '-5': 6.0, '-6': 11.0, '-7': 1.0, '-8': 5.0, '-12': 2.0, '-13': 1.0}
6131317	#06	87	87	1	0.95	{'0': 8.0, '-4': 44.0, '-8': 43.0}
FZS824	#07	34	30	0.882353	0.42	{'0': 8.0, '-8': 2.0, '-9': 2.0, '13': 1.0, '-13': 1.0, '-14': 1.0, '-17': 4.0, '-18': 2.0, '-19': 2.0, '-21': 16.0, '-23': 3.0}
FZS826	#08	96	96	1	0.96	{'-5': 49.0, '-7': 47.0}
FZS827	#09	72	50	0.694444	0.75	{'0': 3.0, '4': 15.0, '-6': 22.0, '-7': 15.0, '-28': 20.0}
FZS887	#10	42	39	0.928571	0.45	{'0': 3.0, '2': 1.0, '7': 1.0, '-1': 2.0, '-6': 1.0, '19': 1.0, '-11': 1.0, '-13': 2.0, '-15': 2.0, '-28': 3.0, '-34': 1.0, '-36': 9.0, '-37': 17.0, '-39': 1.0}
FZS888	#11	9	3	0.333333	0.98	{'0': 89.0, '1': 1.0, '-6': 6.0, '-7': 2.0}
FZS889	#12	13	11	0.846154	0.97	{'0': 84.0, '-5': 9.0, '-6': 2.0, '-7': 2.0}
	cr61_AtpU6-26
6131530	#01	89	89	1	0.95	{'0': 6.0, '-7': 46.0, '-10': 43.0}
6131531	#02	88	81	0.920455	0.97	{'0': 9.0, '-3': 7.0, '-7': 48.0, '-8': 33.0}
6131532	#03	69	49	0.710145	0.93	{'0': 24.0, '-4': 1.0, '-5': 19.0, '-6': 6.0, '-8': 8.0, '-9': 13.0, '-11': 20.0, '-15': 1.0, '-32': 1.0}
6131533	#04	91	47	0.516484	0.97	{'0': 6.0, '-3': 44.0, '-5': 47.0}
6131534	#05	72	72	1	0.94	{'0': 22.0, '-4': 54.0, '-5': 1.0, '-10': 17.0}
6131535	#06	80	35	0.4375	0.89	{'0': 9.0, '2': 1.0, '3': 2.0, '4': 1.0, '5': 2.0, '8': 1.0, '-1': 1.0, '-6': 42.0, '-15': 1.0, '-24': 1.0, '-36': 28.0}
6131536	#07	68	67	0.985294	0.98	{'0': 30.0, '-3': 1.0, '-5': 67.0}
6131537	#08	91	91	1	0.99	{'0': 8.0, '-8': 91.0}
6131538	#09	19	13	0.684211	0.98	{'0': 79.0, '-6': 6.0, '-7': 13.0}
6131539	#10	63	63	1	0.97	{'0': 34.0, '1': 5.0, '-4': 4.0, '-5': 38.0, '-13': 16.0}
	cr101_AtpU6-26
6131124	#01	82	81	0.987805	0.82	{'3': 1.0, '4': 3.0, '-1': 1.0, '-4': 1.0, '-5': 33.0, '11': 2.0, '17': 1.0, '-32': 40.0}
6131125	#02	77	73	0.948052	0.77	{'3': 2.0, '4': 2.0, '-1': 4.0, '-4': 1.0, '-5': 32.0, '-6': 2.0, '-8': 2.0, '11': 2.0, '-23': 1.0, '-32': 29.0}
6131126	#03	12	12	1	0.98	{'0': 86.0, '1': 12.0}
6131127	#04	57	57	1	0.97	{'0': 40.0, '-5': 57.0}
6131128	#05	100	100	1	1	{'-5': 100.0}
6131129	#06	5	2	0.4	0.05	{'-3': 2.0, '-9': 1.0, '-22': 1.0, '-24': 1.0}
6131130	#07	95	57	0.6	0.97	{'0': 2.0, '-3': 26.0, '-4': 5.0, '-5': 47.0, '-6': 12.0, '-8': 5.0}
6131131	#08	0	0	-	1	{'0': 100.0, '-1': 0.0}
6131132	#09	19	19	1	0.99	{'0': 80.0, '-5': 9.0, '-7': 10.0}
6131133	#10	15	15	-	0.99	{'0': 84.0, '-5': 15.0}

## Sheet: TableS2_Primers_level0_modules
Table S2. Primers for level 0 modules
PCR product	Primer name	Primer sequence	template
pPcUbi (Promoter)	PcUbi_L0_FW	TGGAAGACTGCTCAGGAGAAAAATTACGGATATGAATATAGGC	FD115-LbCas12a_pICH47742
	PcUbi_L0_REV	TGGAAGACTGCTCGCATTGGCGCGCCGAATTCGCTG
TPea3A (Terminator)	Tpea_L0_FW	TGGAAGACTGCTCAGCTTCAGGCCTCCCAGCTTT	FD115-LbCas12a_pICH47742
	Tpea_L0_REV	TGGAAGACTGCTCGAGCGAAGCCTATACTGTACTTAACTTGATTG
GFP-NLS (CDS)	GFP6_L0_FW	TGGAAGACTGCTCAAATGAGTAAAGGAGAAGAACTTTT	domesticated GFP6 (previously synthesized)
	GFP6_SV40_2_L0_REV	TGGAAGACTGCTCGAAGCTCAAACCTTCCTCTTCTTCTTAGGTGAGCCG
AtpU6-26	pU6_P_L0_FW	TGGAAGACTGCTCAGGAGCTTTTTTTCTTCTTCTTCGTTC	pEn-Sa-Chimera (sgRNA)
	pU6_P_L0_REV	TGGAAGACTGCTCGCAATCACTACTTCGACTCTA
Bold: BpiI restriction site
Blue bold: partial BsaI restriction site to be used for level 1 DIG-LIG
Underlined: overhangs generated after BsaI cut

## Sheet: TableS3_Primers_level1_modules
Table S3. Primers for level 1 modules
PCR product	Primer name	Primer sequence	template
pU6-RZ-LbcrRNA_scaffold	pU6_BsaI_L1_FW	TGTGGTCTCAGGAGCTTTTTTTCTTCTTCTTCGTTC	pEn_RZ_Lb_Chimer
	LbcrRNA_REV	TGTGGTCTCATTGCCCGTCTCCATCTACACTTAGTAGAAATTAG
LacZ	LacZ_BsaI_L1_FW	TGTGGTCTCAGCAATGCAGCTGGCACGACAG	pICH47732
	LacZ_BsaI_L1_REV	TGTGGTCTCATAGTGTCACAGCTTGTCTGTAAG
RZ (ribozime)	Riboz_BsaI_L1_FW	TGTGGTCTCAACTAGCGTCTCTGGCCGGCATGGTCC	pEn_RZ_Lb_Chimer
	Riboz_BsaI_L1_REV	TGTGGTCTCAAGCGGTCCCATTCGCCATGC
PcUbi-SpCas9-Tpea3A	PcUbi_BsaI_L1_FW	TGTGGTCTCAGGAGAAAAATTACGGATATGAATATAGGC	pDe-CAS9
	TPea3A_BsaI_L1_REV	TGTGGTCTCAAGCGAAGCCTATACTGTACTTAACTTG
PcUbi-SaCas9-Tpea3A	PcUbi_BsaI_L1_FW	TGTGGTCTCAGGAGAAAAATTACGGATATGAATATAGGC	pDe-Sa-CAS9
	TPea3A_BsaI_L1_REV	TGTGGTCTCAAGCGAAGCCTATACTGTACTTAACTTG
PcUbi-LbCpf1-Tpea3A	PcUbi_BsaI_L1_FW	TGTGGTCTCAGGAGAAAAATTACGGATATGAATATAGGC	pDe_LbCpf1_PPT
	TPea3A_BsaI_L1_REV	TGTGGTCTCAAGCGAAGCCTATACTGTACTTAACTTG
Bold: BsaI restriction site
Underlined: overhangs generated after BsaI cut

## Sheet: TableS4_Primers_sgRNAs_SpSaCas9
Table S4. Primers for sgRNAs SpCas9 and SaCas9
PCR product	Primer name	Primer sequence	Template	Target sequence
guide Sp-sg73	Sp-sg73_Ls93540_FW	TGTGGTCTCAATTGAAGTTTGGTTTCAGAACCGAGTTTTAGAGCTAGAAATAGCAAG	pICSL70001	AAGTTTGGTTTCAGAACCGAAGG
	Sp-sgRNA_REV	TGTGGTCTCAAGCGTAATGCCAACTTTGTAC
guide Sp-sg74	Sp-sg74_Ls93540_FW	TGTGGTCTCAATTGAGTTTGGTTTCAGAACCGAAGTTTTAGAGCTAGAAATAGCAAG	pICSL70001	AGTTTGGTTTCAGAACCGAAGGG
	Sp-sgRNA_REV	TGTGGTCTCAAGCGTAATGCCAACTTTGTAC
guide Sa-sg27	Sa-sg27_Ls93540_FW	TGTGGTCTCAATTGTCCACCTGACGAGGTCTCAACGTTTTAGTACTCTGGAAACAGAA	pEn-Sa-Chimera (sgRNA) (S. aureus)	ACTCGGGTTGAGACCTCGTCAGGTGGA
	Sa-sgRNA_REV	TGTGGTCTCAAGCGGGGTCCTCAGGACGCGT
		Bold: BsaI restriction site		Bold blue: PAM
		Underlined: overhangs generated after BsaI cut
		Red: guide spacer

## Sheet: TableS5_Primers_crRNAs_Cas12a
Table S5. Primers for crRNAs Cas12a
Guide	Primer name	Primer sequence	Target sequence
cr56	cr56_Ls93540_FW	AGATGTTTCAGAACCGAAGGGCAAGGT	TTTGGTTTCAGAACCGAAGGGCAAGGT
	cr56_Ls93540_REV	GGCCACCTTGCCCTTCGGTTCTGAAAC
cr61	cr61_Ls93540_FW	AGATAGAACCGAAGGGCAAGGTTAGTA	TTTCAGAACCGAAGGGCAAGGTTAGTA
	cr61_Ls93540_REV	GGCCTACTAACCTTGCCCTTCGGTTCT
cr101	cr101_Ls93540_FW	AGATAGAATGAGAAAATTACTAACCTT	AAGGTTAGTAATTTTCTCATTCTCAAA
	cr101_Ls93540_REV	GGCCAAGGTTAGTAATTTTCTCATTCT
	Underlined: overhangs generated after olionucleotide annealing		Bold blue: PAM

## Sheet: Table S6_Constructs
Table S6. Constructs
	level0 constructs	level 0 acceptor	PCR products
FD150	pPcUbi_L0	pUAP1	pPcUbi (Promoter)
FD152	TPea3A_L0	pUAP1	TPea3A (Terminator)
FD297	GFP-NLS_L0	pUAP1	GFP-NLS (CDS)
FD119	AtpU6-26_L0	pUAP1	AtpU6-26
	level1 constructs	level 1 acceptor	level 0 modules/PCR products
FD349	2xp35S-Ω-GFP-NLS-T35S_L1P2	pICH47742	pICH45089 (2xp35S)
			pICH41402 (5'UTR, Ω)
			FD297-GFP-NLS_pUAP1
			pICH41414 (T35S)
FD350	pPcUbi-GFP-NLS-T35S_L1P2	pICH47742	FD150-PcUbi_pUAP1
			FD297-GFP-NLS_pUAP1
			pICH41414 (T35S)
FD115	pPcUbi-LbCas12a-Tpea3A_L1P2	pICH47742	PCR_PcUbi-LbCas12a-Tpea3A
FD312	pPcUbi-SpCas9-Tpea3A_L1P2	pICH47742	PCR_PcUbi-SpCas9-Tpea3A
FA011	pPcUbi-SaCas9-Tpea3A_L1P2	pICH47742	PCR_PcUbi-SaCas9-Tpea3A
FD118	crRNA_LbCas12a_lacZ_RZ_L1P3	pICH47751	pU6-RZ-LbcrRNA_scaffold
			LacZ
			RZ
FD125	crRNA_LbCas12a_lacZ_RZ_L1P4	pICH47761	pU6-RZ-LbcrRNA_scaffold
			LacZ
			RZ
AD1	pU6-26_SasgRNA27_L1P3	pICH47751	FD119-AtpU6-26_L0
			PCR_guide Sa #27
AD2	pU6short_SpsgRNA73_L1P3	pICH47751	pICSL90001
			PCR_guide Sp #73
AD3	pU6short_SpsgRNA74_L1P3	pICH47751	pICSL90001
			PCR_guide Sp #74
AD4	pU6-26_Cas12a_cr56_L1P3	FD118_crRNA_LbCas12a_lacZ_RZ_L1P3	oligos_cr56
AD5	pU6-26_Cas12a_cr61_L1P3	FD118_crRNA_LbCas12a_lacZ_RZ_L1P3	oligos_cr61
AD6	pU6-26_Cas12a_cr101_L1P3	FD118_crRNA_LbCas12a_lacZ_RZ_L1P3	oligos_cr101
FD338	pU6-26_SpsgRNA73_L1P3	pICH47751	FD119-AtpU6-26_L0
			PCR_guide Sp #73
FD339	pU6-26_SpsgRNA74_L1P3	pICH47751	FD119-AtpU6-26_L0
			PCR_guide Sp #74
	level2 constructs	level 2 acceptor	level 1 modules
FD165	pNos-NPTII-Tocs_lev2	pICSL4723-cRed	pNos-NPTII-Tocs_L1P1
			pICH41722 (end-linker)
FD368	2xp35S-Ω-GFP-NLS-T35S_lev2	pICSL4723-cRed	pNos-NPTII-Tocs_L1P1
			FD349-2xp35S-Ω-GFP-NLS-T35S_L1P2
			pICH41744 (end-linker)
FD369	PcUbi-GFP-NLS-T35S_lev2	pICSL4723-cRed	pNos-NPTII-Tocs_L1P1
			FD350_pPcUbi-GFP-NLS-T35S_L1P2
			pICH41744 (end-linker)
AD15	SasgRNA27_L2	pICSL4723-cRed	pNos-NPTII-Tocs_L1P1
			FA011_pPcUbi-SaCas9-Tpea3A_L1P2
			AD1_pU6-26_SasgRNA27_L1P3
			pICH41766 (end-linker)
AD16	SpsgRNA73_L2	pICSL4723-cRed	pNos-NPTII-Tocs_L1P1
			FD312_pPcUbi-SpCas9-Tpea3A_L1P2
			AD2_pU6short_SpsgRNA73_L1P3
			pICH41766 (end-linker)
AD17	SpsgRNA74_L2	pICSL4723-cRed	pNos-NPTII-Tocs_L1P1
			FD312_pPcUbi-SpCas9-Tpea3A_L1P2
			AD3_pU6short_SpsgRNA74_L1P3
			pICH41766 (end-linker)
AD18	Cpf1RNA_56_L2	pICSL4723-cRed	pNos-NPTII-Tocs_L1P1
			FD115_pPcUbi-LbCas12a-Tpea3A_L1P2
			AD4_pU6-26_Cas12a_cr56_L1P3
			pICH41766 (end-linker)
AD19	Cpf1RNA_61_L2	pICSL4723-cRed	pNos-NPTII-Tocs_L1P1
			FD115_pPcUbi-LbCas12a-Tpea3A_L1P2
			AD5_pU6-26_Cas12a_cr61_L1P3
			pICH41766 (end-linker)
AD20	Cpf1RNA_101_L2	pICSL4723-cRed	pNos-NPTII-Tocs_L1P1
			FD115_pPcUbi-LbCas12a-Tpea3A_L1P2
			AD6_pU6-26_Cas12a_cr101_L1P3
			pICH41766 (end-linker)
FD342	pU6-26_SpsgRNA73_L2	pICSL4723-cRed	pNos-NPTII-Tocs_L1P1
			FD312_pPcUbi-SpCas9-Tpea3A_L1P2
			FD338_pU6-26_SpsgRNA73_L1P3
			pICH41766 (end-linker)
FD343	pU6-26_SpsgRNA74_L2	pICSL4723-cRed	pNos-NPTII-Tocs_L1P1
			FD312_pPcUbi-SpCas9-Tpea3A_L1P2
			FD339_pU6-26_SpsgRNA74_L1P3
			pICH41766 (end-linker)
	vector	Addgene ID
	pUAP1	#63674
	pICH45089 (2xp35S)	#50254
	pICH41402 (5'UTR, Ω)	#50285
	pICH41414 (T35S)	#50337
	pICH47742 (lev 1 acceptor)	#48001
	pICH47751 (lev 1 acceptor)	#48002
	pICH47761 (lev 1 acceptor)	#48003
	pICH41722 (end-linker)	#48016
	pICH41744 (end-linker)	#48017
	pICH41766 (end-linker)	#48018

## Sheet: Table S7_Primers_HR_genotyping
Table S7. Primers for hairy roots genotyping
Primer name	Primer sequence	Target site
NPTII F	GAACAAGATGGATTGCACGC	NPT II gene on T-DNA
NPTII R	GAAGAACTCGTCAAGAAGGC
Lsat93540_664_FW	ACTCGAAGAGAGCTTCAAG	LsHB2 gene on lettuce genomic DNA
Lsat93540_1032_REV	CAATCGACCTCCGTTTGC

## Sheet: Table S8_Off-target analysis
Table S8. In silico off-target editing analysis of SpCas9_sg73, SpCas9_sg74, SaCas9_sg27, LbCas12a_cr56, LbCas12a_cr61 and LbCas12a_cr101 guides.
Potential off-target sites with up to four mismatches were predicted using CRISPOR web tool.
# Sequence	AAGCAAAAGCTTGCTCTGGCGAAAAGACTCGGGTTGAGACCTCGTCAGGTGGAAGTTTGGTTTCAGAACCGAAGGGCAAGGTTAGTAATTTTCTCATTCTCAAAAGGGTATTATCGGTATTTTCATTCGGGATTTCATCATTTCATGTGAAATCTTTGTTTTGCTCTTGAAGATGACTTGAATTAACGGAAGTTTTTTCTTTTTTACAG
# Genome	GCA_002870075.2
# Version	CRISPOR 5.2, 2026-03-19T04:43:49PDT
guideId	guideSeq	offtargetSeq	mismatchPos	mismatchCount	mitOfftargetScore	cfdOfftargetScore	chrom	start	end	strand	locusDesc
73forw	AAGTTTGGTTTCAGAACCGAAGG	TAGTTTGGATTAAGGACCGAAGG	*.......*..*..*.....	4	0.125332	0.431122	CM022521.1	108560530	108560552	-	CM022521.1 108.56 Mbp
73forw	AAGTTTGGTTTCAGAACCGAAGG	AAGTGTCATTACAGAACCGAAGG	....*.**..*.........	4	0.517402	0.33	CM022521.1	144016284	144016306	+	CM022521.1 144.02 Mbp
73forw	AAGTTTGGTTTCAGAACCGAAGG	GAGTTCGGTTTTAGGACCGAAGG	*....*.....*..*.....	4	0.124101	0.318182	CM022526.1	186651268	186651290	-	CM022526.1 186.65 Mbp
73forw	AAGTTTGGTTTCAGAACCGAAGG	TGTTTTGGTTTCAGAACCGGTGG	***................*	4	0.700844	0.305882	CM022521.1	19670686	19670708	-	CM022521.1 19.67 Mbp
73forw	AAGTTTGGTTTCAGAACCGAAGG	CAGTATGGATTAAGAACCGAAGG	*...*...*..*........	4	0.444369	0.284257	CM022520.1	67266326	67266348	+	CM022520.1 67.27 Mbp
73forw	AAGTTTGGTTTCAGAACCGAAGG	AAGTTTAGTTACAAAATCGATGG	......*...*..*..*...	4	0.0316191	0.2625	CM022523.1	153209065	153209087	-	CM022523.1 153.21 Mbp
73forw	AAGTTTGGTTTCAGAACCGAAGG	AAGTTTCATGACAGAACCGACGG	......**.**.........	4	0.462355	0.257812	CM022523.1	159724980	159725002	-	CM022523.1 159.72 Mbp
73forw	AAGTTTGGTTTCAGAACCGAAGG	AAGTGTCGTTACAAAACCGAAGG	....*.*...*..*......	4	0.0808082	0.2475	CM022521.1	88617161	88617183	-	CM022521.1 88.62 Mbp
73forw	AAGTTTGGTTTCAGAACCGAAGG	CACTTTGATTTCAAAACCGATGG	*.*....*.....*......	4	0.224627	0.247253	CM022520.1	99156543	99156565	+	CM022520.1 99.16 Mbp
73forw	AAGTTTGGTTTCAGAACCGAAGG	AAGTTTGATTGCAGAACCAGAGG	.......*..*.......**	4	0.109584	0.218487	CM022526.1	187542680	187542702	-	CM022526.1 187.54 Mbp
73forw	AAGTTTGGTTTCAGAACCGAAGG	AGTTTAGGGTTCAGAACCGAAGG	.**..*..*...........	4	0.505237	0.214603	CM022525.1	32462133	32462155	-	CM022525.1 32.46 Mbp
73forw	AAGTTTGGTTTCAGAACCGAAGG	AGGTTTGGTTATAGGACCGAAGG	.*........**..*.....	4	0.11189	0.21	CM022522.1	181767626	181767648	+	CM022522.1 181.77 Mbp
73forw	AAGTTTGGTTTCAGAACCGAAGG	AAGTTTTATTTTGGAACCGATGG	......**...**.......	4	0.177505	0.200669	CM022519.1	149438217	149438239	+	CM022519.1 149.44 Mbp
73forw	AAGTTTGGTTTCAGAACCGAAGG	AAATTTGGTTACAAAATCGATGG	..*.......*..*..*...	4	0.0488356	0.196875	CM022521.1	366397647	366397669	-	CM022521.1 366.40 Mbp
73forw	AAGTTTGGTTTCAGAACCGAAGG	AGGTTCGGTTGCAGGACCGAAGG	.*...*....*...*.....	4	0.137588	0.189091	CM022524.1	94786619	94786641	-	CM022524.1 94.79 Mbp
73forw	AAGTTTGGTTTCAGAACCGAAGG	AATTTAGGTTTCAGAACTTAGGG	..*..*...........**.	4	0.0593692	0.185714	CM022525.1	129950222	129950244	-	CM022525.1 129.95 Mbp
73forw	AAGTTTGGTTTCAGAACCGAAGG	AAATTTGGTTCTGGAACCGAAGG	..*.......***.......	4	0.151508	0.175585	CM022522.1	194803546	194803568	+	CM022522.1 194.80 Mbp
73forw	AAGTTTGGTTTCAGAACCGAAGG	AAGATTGATTCCAGAACAGATGG	...*...*..*......*..	4	0.169227	0.17094	CM022519.1	78170187	78170209	+	CM022519.1 78.17 Mbp
73forw	AAGTTTGGTTTCAGAACCGAAGG	AAGTTTTGTGACAAAACCGACGG	......*..**..*......	4	0.0721076	0.160714	MU038438.1	76409	76431	+	MU038438.1 76.41 Kbp
73forw	AAGTTTGGTTTCAGAACCGAAGG	AGGTTTGGATTGAGAATCGAAGG	.*......*..*....*...	4	0.183248	0.154074	CM022526.1	37882043	37882065	-	CM022526.1 37.88 Mbp
73forw	AAGTTTGGTTTCAGAACCGAAGG	AAGTTAATTTTCATAACCGAGGG	.....***.....*......	4	0.0866955	0.144444	MU043976.1	90342	90364	-	MU043976.1 90.34 Kbp
73forw	AAGTTTGGTTTCAGAACCGAAGG	AAGGTTGGTTGAAGAACCAAAGG	...*......**......*.	4	0.136189	0.127551	CM022522.1	36341675	36341697	-	CM022522.1 36.34 Mbp
73forw	AAGTTTGGTTTCAGAACCGAAGG	AATGTTGGTATCAGAAACGACGG	..**.....*......*...	4	0.543897	0.125	CM022525.1	32014648	32014670	-	CM022525.1 32.01 Mbp
73forw	AAGTTTGGTTTCAGAACCGAAGG	AATGTTGGTATCAGAAACGACGG	..**.....*......*...	4	0.543897	0.125	CM022525.1	32043988	32044010	+	CM022525.1 32.04 Mbp
73forw	AAGTTTGGTTTCAGAACCGAAGG	AAGATTGGTTAAAGAATCGAAGG	...*......**....*...	4	0.160738	0.119048	CM022525.1	95300481	95300503	-	CM022525.1 95.30 Mbp
73forw	AAGTTTGGTTTCAGAACCGAAGG	ACGTTTGTTCTCACAACCGAAGG	.*.....*.*...*......	4	0.206278	0.112245	CM022524.1	175362113	175362135	-	CM022524.1 175.36 Mbp
73forw	AAGTTTGGTTTCAGAACCGAAGG	AGGTTTGGTTGTAGGACCGAAGG	.*........**..*.....	4	0.11189	0.112	CM022520.1	177563570	177563592	-	CM022520.1 177.56 Mbp
73forw	AAGTTTGGTTTCAGAACCGAAGG	AGGTTTGGTTGTAGGACCGAAGG	.*........**..*.....	4	0.11189	0.112	CM022521.1	71168202	71168224	-	CM022521.1 71.17 Mbp
73forw	AAGTTTGGTTTCAGAACCGAAGG	AGGTTTGGTTGTAGGACCGAAGG	.*........**..*.....	4	0.11189	0.112	CM022521.1	237968925	237968947	-	CM022521.1 237.97 Mbp
73forw	AAGTTTGGTTTCAGAACCGAAGG	AAGTTTTGCTTCAGAAACCAGGG	......*.*.......*.*.	4	0.0760746	0.110345	CM022520.1	38140263	38140285	-	CM022520.1 38.14 Mbp
73forw	AAGTTTGGTTTCAGAACCGAAGG	AAGTTCGGATCCAGAGCCGAGGG	.....*..*.*....*....	4	0.0513106	0.108225	CM022524.1	162061036	162061058	+	CM022524.1 162.06 Mbp
73forw	AAGTTTGGTTTCAGAACCGAAGG	AAGTTCGGATCCAGAGCCGAGGG	.....*..*.*....*....	4	0.0513106	0.108225	CM022524.1	162062980	162063002	+	CM022524.1 162.06 Mbp
73forw	AAGTTTGGTTTCAGAACCGAAGG	AAGTTTGGTGTAAGAAATGAAGG	.........*.*....**..	4	0.0481477	0.107143	CM022518.1	21367099	21367121	-	CM022518.1 21.37 Mbp
73forw	AAGTTTGGTTTCAGAACCGAAGG	AAGCATGGTTTAAGAACCCAAGG	...**......*......*.	4	0.245385	0.103593	CM022522.1	301198472	301198494	-	CM022522.1 301.20 Mbp
73forw	AAGTTTGGTTTCAGAACCGAAGG	AATTTTGGTTGAAGAACCAAAGG	..*.......**......*.	4	0.136712	0.102041	CM022522.1	276242693	276242715	+	CM022522.1 276.24 Mbp
73forw	AAGTTTGGTTTCAGAACCGAAGG	AGATTTGGTATCAGAGCCGAAGG	.**......*.....*....	4	0.242988	0.0989011	CM022521.1	163774517	163774539	-	CM022521.1 163.77 Mbp
73forw	AAGTTTGGTTTCAGAACCGAAGG	AGATTTGGTATCAGAGCCGAAGG	.**......*.....*....	4	0.242988	0.0989011	CM022525.1	216319336	216319358	-	CM022525.1 216.32 Mbp
73forw	AAGTTTGGTTTCAGAACCGAAGG	AGATTTGGTATCAGAGCCGAAGG	.**......*.....*....	4	0.242988	0.0989011	CM022526.1	90174037	90174059	+	CM022526.1 90.17 Mbp
73forw	AAGTTTGGTTTCAGAACCGAAGG	AGATTTGGTATCAGAGCCGAAGG	.**......*.....*....	4	0.242988	0.0989011	CM022526.1	90176451	90176473	+	CM022526.1 90.18 Mbp
73forw	AAGTTTGGTTTCAGAACCGAAGG	AGATTTGGTATCAGAGCCGAAGG	.**......*.....*....	4	0.242988	0.0989011	CM022526.1	108737351	108737373	+	CM022526.1 108.74 Mbp
73forw	AAGTTTGGTTTCAGAACCGAAGG	AGCTTTGGTTCCAGAATCGAAGG	.**.......*.....*...	4	0.333582	0.0957265	CM022522.1	234698193	234698215	-	CM022522.1 234.70 Mbp
73forw	AAGTTTGGTTTCAGAACCGAAGG	AGCTTTGGTTCCAGAATCGAAGG	.**.......*.....*...	4	0.333582	0.0957265	CM022522.1	312934228	312934250	+	CM022522.1 312.93 Mbp
73forw	AAGTTTGGTTTCAGAACCGAAGG	AAGTTTGATGTCTGAACCGTGGG	.......*.*..*......*	4	0.223415	0.09	CM022519.1	167956151	167956173	+	CM022519.1 167.96 Mbp
73forw	AAGTTTGGTTTCAGAACCGAAGG	ATATTTGGTATCAGAGCCGAAGG	.**......*.....*....	4	0.242988	0.0899101	CM022522.1	294039164	294039186	+	CM022522.1 294.04 Mbp
73forw	AAGTTTGGTTTCAGAACCGAAGG	AAATTTGGATTCAGGGCCGAAGG	..*.....*.....**....	4	0.04246	0.0870536	CM022518.1	121272462	121272484	-	CM022518.1 121.27 Mbp
73forw	AAGTTTGGTTTCAGAACCGAAGG	ATGTTTGTTTCCATAACCGAAGG	.*.....*..*..*......	4	0.124304	0.0808081	CM022519.1	197451732	197451754	-	CM022519.1 197.45 Mbp
73forw	AAGTTTGGTTTCAGAACCGAAGG	AAGTCTGGTTTCAAAATCGCAGG	....*........*..*..*	4	0.0378752	0.0795455	CM022523.1	61524691	61524713	-	CM022523.1 61.52 Mbp
73forw	AAGTTTGGTTTCAGAACCGAAGG	AAGTTTGGTTATTGGACCGACGG	..........***.*.....	4	0.0375065	0.07875	CM022526.1	91010051	91010073	-	CM022526.1 91.01 Mbp
73forw	AAGTTTGGTTTCAGAACCGAAGG	AAGTTTGGTATCAGAGCTAAGGG	.........*.....*.**.	4	0.013993	0.0756896	CM022519.1	198923416	198923438	+	CM022519.1 198.92 Mbp
73forw	AAGTTTGGTTTCAGAACCGAAGG	AAATTTGGTATTAGAGCCGAAGG	..*......*.*...*....	4	0.117498	0.066568	CM022520.1	180847832	180847854	+	CM022520.1 180.85 Mbp
73forw	AAGTTTGGTTTCAGAACCGAAGG	AAGTGTGGTTTCATAACTGTCGG	....*........*...*.*	4	0.0192819	0.0658286	CM022525.1	16526564	16526586	+	CM022525.1 16.53 Mbp
73forw	AAGTTTGGTTTCAGAACCGAAGG	ATGTTTGGTTTCAAAATCGCAGG	.*...........*..*..*	4	0.0400091	0.0578512	CM022525.1	29449006	29449028	-	CM022525.1 29.45 Mbp
73forw	AAGTTTGGTTTCAGAACCGAAGG	AGATATGGTTTCAGAGCCGAAGG	.**.*..........*....	4	0.26383	0.0576923	CM022524.1	93797697	93797719	-	CM022524.1 93.80 Mbp
73forw	AAGTTTGGTTTCAGAACCGAAGG	AAGTTTGGATTCAGAGATGATGG	........*......***..	4	0.011346	0.0535714	CM022525.1	173428499	173428521	-	CM022525.1 173.43 Mbp
73forw	AAGTTTGGTTTCAGAACCGAAGG	AAGAGTGGTATCAGAGCCGATGG	...**....*.....*....	4	0.238119	0.0502355	CM022525.1	102803269	102803291	-	CM022525.1 102.80 Mbp
73forw	AAGTTTGGTTTCAGAACCGAAGG	AATTTGGGTTTCTGAATCGATGG	..*..*......*...*...	4	0.138269	0.04	CM022522.1	128184510	128184532	-	CM022522.1 128.18 Mbp
73forw	AAGTTTGGTTTCAGAACCGAAGG	AAGAATGGTATCAGAGCCGAAGG	...**....*.....*....	4	0.238119	0.0392465	CM022526.1	155845273	155845295	-	CM022526.1 155.85 Mbp
73forw	AAGTTTGGTTTCAGAACCGAAGG	AAAGGTGGTGTCAGAACCGAAAG	..***....*..........	4	0.251761	0.0388889	CM022518.1	144033591	144033613	-	CM022518.1 144.03 Mbp
73forw	AAGTTTGGTTTCAGAACCGAAGG	AATGGTGGTTTCAGAGCCGATGG	..***..........*....	4	0.259301	0.0384615	CM022522.1	15202348	15202370	+	CM022522.1 15.20 Mbp
73forw	AAGTTTGGTTTCAGAACCGAAGG	AAGATTTGTTTCAGAGCCAAGGG	...*..*........*..*.	4	0.0585912	0.0373776	CM022522.1	224014134	224014156	+	CM022522.1 224.01 Mbp
73forw	AAGTTTGGTTTCAGAACCGAAGG	GGGGTTGATTTCAGAACCGAGGA	**.*...*............	4	0.277237	0.0347222	CM022526.1	49596601	49596623	-	CM022526.1 49.60 Mbp
73forw	AAGTTTGGTTTCAGAACCGAAGG	ATGTTTGGTTTCAGAAAGAATGG	.*..............***.	4	0.0390232	0.0323232	MU039392.1	539299	539321	+	MU039392.1 539.30 Kbp
73forw	AAGTTTGGTTTCAGAACCGAAGG	AATTTTGGTTTCAAAATGGAAGG	..*..........*..**..	4	0.017553	0.0233333	CM022520.1	197356384	197356406	+	CM022520.1 197.36 Mbp
73forw	AAGTTTGGTTTCAGAACCGAAGG	AAGTTTGGGTTCTGAACAGCTGG	........*...*....*.*	4	0.0285682	0.0227273	CM022523.1	29542122	29542144	+	CM022523.1 29.54 Mbp
73forw	AAGTTTGGTTTCAGAACCGAAGG	AAGTTTGGGTTCCTAAACGATGG	........*...**..*...	4	0.0191	0.0162183	CM022525.1	40657337	40657359	-	CM022525.1 40.66 Mbp
73forw	AAGTTTGGTTTCAGAACCGAAGG	CAGTTTGGTGTCAGAAGTGAAGG	*........*......**..	4	0.114096	0.0162065	CM022519.1	206499462	206499484	+	CM022519.1 206.50 Mbp
73forw	AAGTTTGGTTTCAGAACCGAAGG	AAGGTTGGTTTCAGAAGAAATGG	...*............***.	4	0.0376357	0.0141403	CM022521.1	107991153	107991175	-	CM022521.1 107.99 Mbp
73forw	AAGTTTGGTTTCAGAACCGAAGG	AAGTTTGTTTTCAGAGCGAATGG	.......*.......*.**.	4	0.0156976	0.0114469	CM022522.1	113771448	113771470	+	CM022522.1 113.77 Mbp
73forw	AAGTTTGGTTTCAGAACCGAAGG	AAGTTTGGTTGTAGAAGCAAGGG	..........**....*.*.	4	0.0466298	0.00904977	CM022522.1	238629619	238629641	+	CM022522.1 238.63 Mbp
73forw	AAGTTTGGTTTCAGAACCGAAGG	AAGTTTGGATTCAGAGGCAAAGG	........*......**.*.	4	0.0185323	0.007503	CM022524.1	125200824	125200846	+	CM022524.1 125.20 Mbp
73forw	AAGTTTGGTTTCAGAACCGAAGG	AAGTTTGGTTTGATAAAGGATGG	...........*.*..**..	4	0.00755062	0.00737449	MU045421.1	80431	80453	+	MU045421.1 80.43 Kbp
73forw	AAGTTTGGTTTCAGAACCGAAGG	AATTTTGGGTTCAGCAGCGAGGG	..*.....*.....*.*...	4	0.0967015	0.00496562	CM022520.1	59328633	59328655	+	CM022520.1 59.33 Mbp
73forw	AAGTTTGGTTTCAGAACCGAAGG	AAGTTTGGGTTCAGATTTGAAGG	........*......***..	4	0.011346	0	CM022518.1	28717462	28717484	+	CM022518.1 28.72 Mbp
73forw	AAGTTTGGTTTCAGAACCGAAGG	AAGATTCGTTTCAGCTCCGACGG	...*..*.......**....	4	0.047325	0	CM022518.1	82238950	82238972	-	CM022518.1 82.24 Mbp
73forw	AAGTTTGGTTTCAGAACCGAAGG	AAGTTGGGTTTCAGATCTCAAGG	.....*.........*.**.	4	0.00982312	0	CM022518.1	87539481	87539503	+	CM022518.1 87.54 Mbp
73forw	AAGTTTGGTTTCAGAACCGAAGG	GAGTTTGGTTTCCGATCTGAGGG	*...........*..*.*..	4	0.0214186	0	CM022518.1	105245451	105245473	-	CM022518.1 105.25 Mbp
73forw	AAGTTTGGTTTCAGAACCGAAGG	AAGTTGGGTTTCCGATCCGTTGG	.....*......*..*...*	4	0.0261246	0	CM022519.1	60259927	60259949	-	CM022519.1 60.26 Mbp
73forw	AAGTTTGGTTTCAGAACCGAAGG	AAGTTGGGTTTCAGATCTCAAGG	.....*.........*.**.	4	0.00982312	0	CM022520.1	190026103	190026125	-	CM022520.1 190.03 Mbp
73forw	AAGTTTGGTTTCAGAACCGAAGG	AAGTTGGGTTTCAGATCTCATGG	.....*.........*.**.	4	0.00982312	0	CM022520.1	190307842	190307864	+	CM022520.1 190.31 Mbp
73forw	AAGTTTGGTTTCAGAACCGAAGG	AAGTTTGGATTCGGATCAGAGGG	........*...*..*.*..	4	0.0114049	0	CM022521.1	38545477	38545499	+	CM022521.1 38.55 Mbp
73forw	AAGTTTGGTTTCAGAACCGAAGG	AAGCTTCGTTTCGGATCCGAAGG	...*..*.....*..*....	4	0.0683387	0	CM022521.1	218287340	218287362	+	CM022521.1 218.29 Mbp
73forw	AAGTTTGGTTTCAGAACCGAAGG	AAGATTGGTTTAAGACACGAAGG	...*.......*...**...	4	0.0498142	0	CM022521.1	296803665	296803687	+	CM022521.1 296.80 Mbp
73forw	AAGTTTGGTTTCAGAACCGAAGG	AAGTTAGGTTTCAGATCTCAAGG	.....*.........*.**.	4	0.00982312	0	CM022521.1	360847589	360847611	+	CM022521.1 360.85 Mbp
73forw	AAGTTTGGTTTCAGAACCGAAGG	AAGTTGGGTTTCAGATCTCAAGG	.....*.........*.**.	4	0.00982312	0	CM022521.1	360860566	360860588	+	CM022521.1 360.86 Mbp
73forw	AAGTTTGGTTTCAGAACCGAAGG	AAGTTGGGTTTCAGATCTCAAGG	.....*.........*.**.	4	0.00982312	0	CM022522.1	68477261	68477283	+	CM022522.1 68.48 Mbp
73forw	AAGTTTGGTTTCAGAACCGAAGG	AAGTTGGGTTTCAGATCTTAAGG	.....*.........*.**.	4	0.00982312	0	CM022523.1	85995371	85995393	-	CM022523.1 86.00 Mbp
73forw	AAGTTTGGTTTCAGAACCGAAGG	AATTTTGGTTTCAAATCCGGAGG	..*..........*.*...*	4	0.0172991	0	CM022523.1	123681122	123681144	+	CM022523.1 123.68 Mbp
73forw	AAGTTTGGTTTCAGAACCGAAGG	AAGTTGGGTTTCATATCCCAAGG	.....*.......*.*..*.	4	0.00746758	0	CM022523.1	152788409	152788431	-	CM022523.1 152.79 Mbp
73forw	AAGTTTGGTTTCAGAACCGAAGG	AAGTTTGGTTCCAGATCTCAAGG	..........*....*.**.	4	0.00829894	0	CM022523.1	182094407	182094429	-	CM022523.1 182.09 Mbp
73forw	AAGTTTGGTTTCAGAACCGAAGG	AAGTTAGGTTTCAGATCTCAAGG	.....*.........*.**.	4	0.00982312	0	CM022524.1	126504315	126504337	+	CM022524.1 126.50 Mbp
73forw	AAGTTTGGTTTCAGAACCGAAGG	AAGTTGGGTTTCAGATCTCAAGG	.....*.........*.**.	4	0.00982312	0	CM022524.1	152310477	152310499	-	CM022524.1 152.31 Mbp
73forw	AAGTTTGGTTTCAGAACCGAAGG	AAGTTGGGTTTCAGATCTCAAGG	.....*.........*.**.	4	0.00982312	0	CM022525.1	4350684	4350706	+	CM022525.1 4.35 Mbp
73forw	AAGTTTGGTTTCAGAACCGAAGG	AAGTTGGGTTTCAGATCTCAAGG	.....*.........*.**.	4	0.00982312	0	CM022525.1	48011970	48011992	-	CM022525.1 48.01 Mbp
73forw	AAGTTTGGTTTCAGAACCGAAGG	AATTTTAGTTTCAGATCTGAAGG	..*...*........*.*..	4	0.0359463	0	CM022526.1	79135373	79135395	-	CM022526.1 79.14 Mbp
73forw	AAGTTTGGTTTCAGAACCGAAGG	AGATTTGGTATCAGAACCGAAGG	.**......*..........	3	2.42672	0.514286	MU040217.1	249027	249049	-	MU040217.1 249.03 Kbp
73forw	AAGTTTGGTTTCAGAACCGAAGG	CAATTTGGTTTCAGAACAGAAGG	*.*..............*..	3	0.668828	0.346154	CM022521.1	13868016	13868038	+	CM022521.1 13.87 Mbp
73forw	AAGTTTGGTTTCAGAACCGAAGG	AAGTTTGGTTCCAGAACAGGAGG	..........*......*.*	3	0.124367	0.27451	CM022519.1	157359352	157359374	-	CM022519.1 157.36 Mbp
73forw	AAGTTTGGTTTCAGAACCGAAGG	AAGTTTGGTTCCAAAATCGAAGG	..........*..*..*...	3	0.0809791	0.233333	CM022522.1	261541737	261541759	+	CM022522.1 261.54 Mbp
73forw	AAGTTTGGTTTCAGAACCGAAGG	AAGTATGGTTTCAAAACAGAAGG	....*........*...*..	3	0.089352	0.201923	CM022520.1	229973644	229973666	-	CM022520.1 229.97 Mbp
73forw	AAGTTTGGTTTCAGAACCGAAGG	AAGTATGGTTTCAAAACAGAAGG	....*........*...*..	3	0.089352	0.201923	CM022520.1	229974563	229974585	-	CM022520.1 229.97 Mbp
73forw	AAGTTTGGTTTCAGAACCGAAGG	AAGTTGGGTTTGAGAACCGGTGG	.....*.....*.......*	3	0.391105	0.194211	CM022521.1	190629103	190629125	+	CM022521.1 190.63 Mbp
73forw	AAGTTTGGTTTCAGAACCGAAGG	AATTTTGGTTTCAGAATCAAAGG	..*.............*.*.	3	0.400699	0.166667	CM022519.1	196193338	196193360	-	CM022519.1 196.19 Mbp
73forw	AAGTTTGGTTTCAGAACCGAAGG	AAGATTGGTTTAAGAAACGAAGG	...*.......*....*...	3	0.579546	0.15873	MU042436.1	214525	214547	-	MU042436.1 214.52 Kbp
73forw	AAGTTTGGTTTCAGAACCGAAGG	AAGTTTGGTTGTAGGACCGAAGG	..........**..*.....	3	0.177576	0.14	CM022524.1	85405761	85405783	+	CM022524.1 85.41 Mbp
73forw	AAGTTTGGTTTCAGAACCGAAGG	GAGTTTTGCTTCAGAACCGAAAG	*.....*.*...........	3	0.223036	0.136752	CM022525.1	220875504	220875526	+	CM022525.1 220.88 Mbp
73forw	AAGTTTGGTTTCAGAACCGAAGG	AAATTTGGTATCAGAGCCGAAGG	..*......*.....*....	3	0.477889	0.123626	CM022518.1	165222624	165222646	+	CM022518.1 165.22 Mbp
73forw	AAGTTTGGTTTCAGAACCGAAGG	AAGTTTGGTTTCAAAATCGCAGG	.............*..*..*	3	0.0608438	0.0795455	CM022519.1	176498797	176498819	-	CM022519.1 176.50 Mbp
73forw	AAGTTTGGTTTCAGAACCGAAGG	AATTTTGATTTTAGAACCGACAG	..*....*...*........	3	0.266007	0.0698006	CM022522.1	55699650	55699672	+	CM022522.1 55.70 Mbp
73forw	AAGTTTGGTTTCAGAACCGAAGG	AACCTTGGTATCAGAACCGATAG	..**.....*..........	3	0.473361	0.0553042	CM022518.1	131402620	131402642	-	CM022518.1 131.40 Mbp
73forw	AAGTTTGGTTTCAGAACCGAAGG	AGGTGTGATTTCAGAACCGACGA	.*..*..*............	3	0.508701	0.0355556	CM022518.1	9553835	9553857	+	CM022518.1 9.55 Mbp
73forw	AAGTTTGGTTTCAGAACCGAAGG	GAATTTGGTTTTAGAACCGAGGA	*.*........*........	3	0.280582	0.0280449	CM022520.1	164212520	164212542	+	CM022520.1 164.21 Mbp
73forw	AAGTTTGGTTTCAGAACCGAAGG	AAGTTTGGTTTGAGAAAGGATGG	...........*....**..	3	0.0944311	0.0276543	CM022524.1	191507117	191507139	-	CM022524.1 191.51 Mbp
73forw	AAGTTTGGTTTCAGAACCGAAGG	AATTCTGGTTTCAGAATCGACGA	..*.*...........*...	3	0.239224	0.0162037	CM022525.1	9041649	9041671	-	CM022525.1 9.04 Mbp
73forw	AAGTTTGGTTTCAGAACCGAAGG	CATTTTGGTTTTAGAACCGAGGA	*.*........*........	3	0.280582	0.0160256	MU042544.1	62	84	+	MU042544.1 0.06 Kbp
73forw	AAGTTTGGTTTCAGAACCGAAGG	AAGTATCGGTTCAGAACCGAAGA	....*.*.*...........	3	0.202527	0.0147776	CM022521.1	350904780	350904802	+	CM022521.1 350.90 Mbp
73forw	AAGTTTGGTTTCAGAACCGAAGG	AAGTCTGGTTTCAAAACCGAAGG	....*........*......	2	1.19958	0.75	CM022523.1	29982213	29982235	-	CM022523.1 29.98 Mbp
73forw	AAGTTTGGTTTCAGAACCGAAGG	AAGTTTGGTTTCAAAACAGAAGG	.............*...*..	2	0.175594	0.403846	CM022522.1	304267514	304267536	+	CM022522.1 304.27 Mbp
73forw	AAGTTTGGTTTCAGAACCGAAGG	AAGTTTGGTTTCAAAATCGAAGG	.............*..*...	2	0.328294	0.35	CM022522.1	69819535	69819557	-	CM022522.1 69.82 Mbp
73forw	AAGTTTGGTTTCAGAACCGAAGG	AAGTTTGGTTTTAGGACCGAAGG	...........*..*.....	2	0.754598	0.35	CM022518.1	78989297	78989319	-	CM022518.1 78.99 Mbp
73forw	AAGTTTGGTTTCAGAACCGAAGG	AAGTTTGGTTTCAGAATCAAAGG	................*.*.	2	0.662134	0.333333	CM022523.1	5040498	5040520	+	CM022523.1 5.04 Mbp
73forw	AAGTTTGGTTTCAGAACCGAAGG	AAGTTTGGTTCCAGAATCGAAGG	..........*.....*...	2	1.42952	0.311111	CM022518.1	41629921	41629943	-	CM022518.1 41.63 Mbp
73forw	AAGTTTGGTTTCAGAACCGAAGG	AAGTTTGGTTCCAGAATCGAAGG	..........*.....*...	2	1.42952	0.311111	CM022521.1	314624720	314624742	-	CM022521.1 314.62 Mbp
73forw	AAGTTTGGTTTCAGAACCGAAGG	AAGTTTGGTTTCAGAATCGAAGG	................*...	1	38.5	0.466667	CM022518.1	32228901	32228923	-	CM022518.1 32.23 Mbp
73forw	AAGTTTGGTTTCAGAACCGAAGG	AAGTTTGGTTTCAGAATCGAAGG	................*...	1	38.5	0.466667	CM022521.1	169665634	169665656	-	CM022521.1 169.67 Mbp
74forw	AGTTTGGTTTCAGAACCGAAGGG	CGATTGTTTTCAGAAACGAAAGG	*.*...*........*....	4	0.1834	0.349854	CM022520.1	11567496	11567518	-	CM022520.1 11.57 Mbp
74forw	AGTTTGGTTTCAGAACCGAAGGG	CGATTGTTTTCAGAAACGAAAGG	*.*...*........*....	4	0.1834	0.349854	CM022522.1	195462997	195463019	+	CM022522.1 195.46 Mbp
74forw	AGTTTGGTTTCAGAACCGAAGGG	CATATGGTTTCAAAACCGAAGGG	**.*........*.......	4	0.581725	0.318802	CM022520.1	163597901	163597923	+	CM022520.1 163.60 Mbp
74forw	AGTTTGGTTTCAGAACCGAAGGG	TGAATGGTTTAAGAACCGAATGG	*.**......*.........	4	0.795717	0.255102	CM022525.1	43413826	43413848	+	CM022525.1 43.41 Mbp
74forw	AGTTTGGTTTCAGAACCGAAGGG	AATGGGGTTTCAGAACCAAAAGG	.*.**............*..	4	0.31595	0.23432	CM022523.1	95229957	95229979	+	CM022523.1 95.23 Mbp
74forw	AGTTTGGTTTCAGAACCGAAGGG	GGTTCGGTTGCAGGACCGAAGGG	*...*....*...*......	4	0.209819	0.233333	CM022524.1	94786618	94786640	-	CM022524.1 94.79 Mbp
74forw	AGTTTGGTTTCAGAACCGAAGGG	AGTATCGTTTCGAAACCGAAAGG	...*.*.....**.......	4	0.164811	0.21645	MU039484.1	1878117	1878139	-	MU039484.1 1.88 Mbp
74forw	AGTTTGGTTTCAGAACCGAAGGG	GGTTGTGTTTCAGAACCCAAGGG	*...**...........*..	4	0.194673	0.203175	CM022525.1	127863421	127863443	+	CM022525.1 127.86 Mbp
74forw	AGTTTGGTTTCAGAACCGAAGGG	AGTTTGGCGACAGAACCGGAAGG	.......***........*.	4	0.262029	0.19898	CM022523.1	132562664	132562686	+	CM022523.1 132.56 Mbp
74forw	AGTTTGGTTTCAGAACCGAAGGG	CGTTTGTTCTCACAACCGAAGGG	*.....*.*...*.......	4	0.242761	0.190366	CM022524.1	175362112	175362134	-	CM022524.1 175.36 Mbp
74forw	AGTTTGGTTTCAGAACCGAAGGG	AGTTGGGTTTCAAAACTTAAAGG	....*.......*...**..	4	0.0446505	0.183795	CM022521.1	175391701	175391723	-	CM022521.1 175.39 Mbp
74forw	AGTTTGGTTTCAGAACCGAAGGG	AGGTTGTTTTCAAAACCAAAAGG	..*...*.....*....*..	4	0.0808792	0.182587	CM022519.1	95697231	95697253	+	CM022519.1 95.70 Mbp
74forw	AGTTTGGTTTCAGAACCGAAGGG	GTTTTTGTTTCACAACCGAAAGG	**...*......*.......	4	0.351943	0.178628	CM022520.1	201977691	201977713	+	CM022520.1 201.98 Mbp
74forw	AGTTTGGTTTCAGAACCGAAGGG	GGTTTGGTTTAAGGACCCAAGGG	*.........*..*...*..	4	0.0266091	0.166667	CM022525.1	58958243	58958265	+	CM022525.1 58.96 Mbp
74forw	AGTTTGGTTTCAGAACCGAAGGG	ACCTTGGTATCAGAACCGATAGG	.**.....*..........*	4	0.420174	0.165306	CM022518.1	131402619	131402641	-	CM022518.1 131.40 Mbp
74forw	AGTTTGGTTTCAGAACCGAAGGG	ATTTTGGTTGAAGAACCAAAGGG	.*.......**......*..	4	0.1615	0.16521	CM022522.1	276242694	276242716	+	CM022522.1 276.24 Mbp
74forw	AGTTTGGTTTCAGAACCGAAGGG	GGTTTGGTTTAAGGACAGAATGG	*.........*..*..*...	4	0.0513219	0.163333	CM022518.1	146012432	146012454	-	CM022518.1 146.01 Mbp
74forw	AGTTTGGTTTCAGAACCGAAGGG	GGTTTGGTTTAAGGACAGAAGGG	*.........*..*..*...	4	0.0513219	0.163333	CM022518.1	146018989	146019011	-	CM022518.1 146.02 Mbp
74forw	AGTTTGGTTTCAGAACCGAAGGG	TGTTTGGGTTCGGAATCGAAAGG	*......*...*...*....	4	0.133988	0.162963	CM022524.1	66561921	66561943	+	CM022524.1 66.56 Mbp
74forw	AGTTTGGTTTCAGAACCGAAGGG	AGATTGGTTTAAGACACGAAGGG	..*.......*...**....	4	0.0385684	0.146104	CM022521.1	296803666	296803688	+	CM022521.1 296.80 Mbp
74forw	AGTTTGGTTTCAGAACCGAAGGG	AGATTGGATTCAGAACAGTAGGG	..*....*........*.*.	4	0.192757	0.14359	CM022524.1	178399839	178399861	-	CM022524.1 178.40 Mbp
74forw	AGTTTGGTTTCAGAACCGAAGGG	AGATTGGATTCAGAACAGTAGGG	..*....*........*.*.	4	0.192757	0.14359	CM022525.1	201819338	201819360	+	CM022525.1 201.82 Mbp
74forw	AGTTTGGTTTCAGAACCGAAGGG	GTTTTGGTTTCAGAACCGGTGGG	**................**	4	0.223901	0.143182	CM022521.1	19670685	19670707	-	CM022521.1 19.67 Mbp
74forw	AGTTTGGTTTCAGAACCGAAGGG	ATTTTGATTTCGGAATCGAAGGG	.*....*....*...*....	4	0.0899153	0.141414	CM022522.1	190012739	190012761	+	CM022522.1 190.01 Mbp
74forw	AGTTTGGTTTCAGAACCGAAGGG	AGATTTGTTTCACAACCAAAAGG	..*..*......*....*..	4	0.0716427	0.138809	CM022525.1	53611014	53611036	-	CM022525.1 53.61 Mbp
74forw	AGTTTGGTTTCAGAACCGAAGGG	AGTATGGATTAAGGACCGAAGGG	...*...*..*..*......	4	0.120245	0.133333	CM022525.1	299028729	299028751	+	CM022525.1 299.03 Mbp
74forw	AGTTTGGTTTCAGAACCGAAGGG	AGTTTGGTTCAAGAACAAAATGG	.........**.....**..	4	0.054313	0.129231	CM022521.1	199196326	199196348	-	CM022521.1 199.20 Mbp
74forw	AGTTTGGTTTCAGAACCGAAGGG	GGTTTGGTTATAGGACCGAAGGG	*........**..*......	4	0.11645	0.123077	CM022522.1	181767627	181767649	+	CM022522.1 181.77 Mbp
74forw	AGTTTGGTTTCAGAACCGAAGGG	AGTTCGGTTATAGGACCGAAGGG	....*....**..*......	4	0.108967	0.123077	CM022526.1	202174388	202174410	+	CM022526.1 202.17 Mbp
74forw	AGTTTGGTTTCAGAACCGAAGGG	AGTGTAGTTACAGCACCGAAAGG	...*.*...*...*......	4	0.120723	0.114796	CM022525.1	75262084	75262106	-	CM022525.1 75.26 Mbp
74forw	AGTTTGGTTTCAGAACCGAAGGG	AGTTTTGGTTAAGAATCGAAAGG	.....*.*..*....*....	4	0.083978	0.112821	CM022524.1	26178181	26178203	-	CM022524.1 26.18 Mbp
74forw	AGTTTGGTTTCAGAACCGAAGGG	AGTTTGGCTTCAGTTACGAAGGG	.......*.....***....	4	0.00967128	0.106667	CM022519.1	123378427	123378449	-	CM022519.1 123.38 Mbp
74forw	AGTTTGGTTTCAGAACCGAAGGG	AGTTTGGGTTCAGGACTTAAAGG	.......*.....*..**..	4	0.016349	0.106469	CM022524.1	160461299	160461321	-	CM022524.1 160.46 Mbp
74forw	AGTTTGGTTTCAGAACCGAAGGG	GGTTTGGTTTCAGGACACAAGGG	*............*..**..	4	0.0184586	0.103704	CM022525.1	7494943	7494965	-	CM022525.1 7.49 Mbp
74forw	AGTTTGGTTTCAGAACCGAAGGG	GGTTTGGTTTCAGGACACAAGGG	*............*..**..	4	0.0184586	0.103704	CM022525.1	7501176	7501198	-	CM022525.1 7.50 Mbp
74forw	AGTTTGGTTTCAGAACCGAAGGG	AGGTTGGATTCAGAACAGTAGGG	..*....*........*.*.	4	0.192757	0.100513	CM022519.1	142319022	142319044	-	CM022519.1 142.32 Mbp
74forw	AGTTTGGTTTCAGAACCGAAGGG	AAAGTGGTTTCCGAACCGAAAGG	.***.......*........	4	0.705392	0.0994072	CM022520.1	81957895	81957917	-	CM022520.1 81.96 Mbp
74forw	AGTTTGGTTTCAGAACCGAAGGG	AGTTTTGTTTTAGAAATGAAAGG	.....*....*....**...	4	0.0328682	0.0957265	CM022522.1	83108642	83108664	+	CM022522.1 83.11 Mbp
74forw	AGTTTGGTTTCAGAACCGAAGGG	TGTATGGATTGAGAACCGAAGGG	*..*...*..*.........	4	0.807015	0.0952381	CM022519.1	191019349	191019371	+	CM022519.1 191.02 Mbp
74forw	AGTTTGGTTTCAGAACCGAAGGG	TGTTTGGCTTCAGATCTGAAAGG	*......*......*.*...	4	0.166325	0.0933333	CM022520.1	15409833	15409855	-	CM022520.1 15.41 Mbp
74forw	AGTTTGGTTTCAGAACCGAAGGG	TGAATGGTTTCAGACCCGAATGG	*.**..........*.....	4	0.411084	0.0927644	CM022525.1	176120808	176120830	-	CM022525.1 176.12 Mbp
74forw	AGTTTGGTTTCAGAACCGAAGGG	TGTTTGTTTCCATAACCGAAGGG	*.....*..*..*.......	4	0.36593	0.0914286	CM022519.1	197451731	197451753	-	CM022519.1 197.45 Mbp
74forw	AGTTTGGTTTCAGAACCGAAGGG	AGTTTGGTTTAAGAACAAGATGG	..........*.....***.	4	0.0185761	0.0908654	CM022521.1	199249313	199249335	-	CM022521.1 199.25 Mbp
74forw	AGTTTGGTTTCAGAACCGAAGGG	AGTTTGATGTTAGGACCGAAGGG	......*.*.*..*......	4	0.0478369	0.0888889	CM022524.1	59758157	59758179	-	CM022524.1 59.76 Mbp
74forw	AGTTTGGTTTCAGAACCGAAGGG	AGGTGGGTCTCAGACCCGAAAGG	..*.*...*.....*.....	4	0.242694	0.0805594	CM022524.1	1589176	1589198	+	CM022524.1 1.59 Mbp
74forw	AGTTTGGTTTCAGAACCGAAGGG	ATTGTGGTTTCTGAACCGATTGG	.*.*.......*.......*	4	0.343144	0.0795455	CM022521.1	355129585	355129607	-	CM022521.1 355.13 Mbp
74forw	AGTTTGGTTTCAGAACCGAAGGG	GGTAGGGCTTCAGAACCGAAAAG	*..**..*............	4	0.277237	0.0790123	CM022518.1	30891897	30891919	-	CM022518.1 30.89 Mbp
74forw	AGTTTGGTTTCAGAACCGAAGGG	AGGTTGGTTTAATAACCAAAGGG	..*.......*.*....*..	4	0.0657218	0.0778846	CM022520.1	17828078	17828100	-	CM022520.1 17.83 Mbp
74forw	AGTTTGGTTTCAGAACCGAAGGG	ATTTTGGTTTGAGAAATGAAAGG	.*........*....**...	4	0.0581908	0.0742424	CM022518.1	84605368	84605390	+	CM022518.1 84.61 Mbp
74forw	AGTTTGGTTTCAGAACCGAAGGG	AGTTCGGTTGTAGGACCGAAGGG	....*....**..*......	4	0.108967	0.0717949	CM022518.1	50215059	50215081	+	CM022518.1 50.22 Mbp
74forw	AGTTTGGTTTCAGAACCGAAGGG	AGTTCGGTTGTAGGACCGAAGGG	....*....**..*......	4	0.108967	0.0717949	CM022518.1	65636097	65636119	-	CM022518.1 65.64 Mbp
74forw	AGTTTGGTTTCAGAACCGAAGGG	AGTTCGGTTGTAGGACCGAAGGG	....*....**..*......	4	0.108967	0.0717949	CM022518.1	87154648	87154670	-	CM022518.1 87.15 Mbp
74forw	AGTTTGGTTTCAGAACCGAAGGG	GGTTTGGTTGTAGGACCGAAGGG	*........**..*......	4	0.11645	0.0717949	CM022520.1	177563569	177563591	-	CM022520.1 177.56 Mbp
74forw	AGTTTGGTTTCAGAACCGAAGGG	GGTTTGGTTGTAGGACCGAAGGG	*........**..*......	4	0.11645	0.0717949	CM022521.1	71168201	71168223	-	CM022521.1 71.17 Mbp
74forw	AGTTTGGTTTCAGAACCGAAGGG	AGTTCGGTTGTAGGACCGAAGGG	....*....**..*......	4	0.108967	0.0717949	CM022521.1	98790470	98790492	+	CM022521.1 98.79 Mbp
74forw	AGTTTGGTTTCAGAACCGAAGGG	AGTTCGGTTGTAGGACCGAAGGG	....*....**..*......	4	0.108967	0.0717949	CM022521.1	181419942	181419964	+	CM022521.1 181.42 Mbp
74forw	AGTTTGGTTTCAGAACCGAAGGG	GGTTTGGTTGTAGGACCGAAGGG	*........**..*......	4	0.11645	0.0717949	CM022521.1	237968924	237968946	-	CM022521.1 237.97 Mbp
74forw	AGTTTGGTTTCAGAACCGAAGGG	AGTTCGGTTGTAGGACCGAAGGG	....*....**..*......	4	0.108967	0.0717949	CM022521.1	353313933	353313955	+	CM022521.1 353.31 Mbp
74forw	AGTTTGGTTTCAGAACCGAAGGG	AGTTCGGTTGTAGGACCGAAGGG	....*....**..*......	4	0.108967	0.0717949	CM022521.1	353321551	353321573	+	CM022521.1 353.32 Mbp
74forw	AGTTTGGTTTCAGAACCGAAGGG	AGTTCGGTTGTAGGACCGAAGGG	....*....**..*......	4	0.108967	0.0717949	CM022521.1	353322878	353322900	+	CM022521.1 353.32 Mbp
74forw	AGTTTGGTTTCAGAACCGAAGGG	AGTTCGGTTGTAGGACCGAAGGG	....*....**..*......	4	0.108967	0.0717949	CM022523.1	39499635	39499657	-	CM022523.1 39.50 Mbp
74forw	AGTTTGGTTTCAGAACCGAAGGG	AGAATGGTTTAAGACCCGAATGG	..**......*...*.....	4	0.220451	0.0695733	CM022520.1	194618500	194618522	+	CM022520.1 194.62 Mbp
74forw	AGTTTGGTTTCAGAACCGAAGGG	CGTTTGTTTTCATAACAGAAGGG	*.....*.....*...*...	4	0.164042	0.0685714	CM022522.1	248848310	248848332	-	CM022522.1 248.85 Mbp
74forw	AGTTTGGTTTCAGAACCGAAGGG	AGTCTGGTTTCAATTCCGAATGG	...*........***.....	4	0.0228439	0.0637104	CM022526.1	161557847	161557869	+	CM022526.1 161.56 Mbp
74forw	AGTTTGGTTTCAGAACCGAAGGG	AGAATGGTCTCAGATCCGAATGG	..**....*.....*.....	4	0.242694	0.0627943	CM022521.1	81407239	81407261	-	CM022521.1 81.41 Mbp
74forw	AGTTTGGTTTCAGAACCGAAGGG	AGGTTGGTCTCAGATCCTAATGG	..*.....*.....*..*..	4	0.050105	0.0615385	CM022518.1	41577121	41577143	+	CM022518.1 41.58 Mbp
74forw	AGTTTGGTTTCAGAACCGAAGGG	GGTTTGGTCTTAGATCCGAATGG	*.......*.*...*.....	4	0.14138	0.0568047	CM022526.1	176616569	176616591	-	CM022526.1 176.62 Mbp
74forw	AGTTTGGTTTCAGAACCGAAGGG	AGTGTGGTCTCAGGTCCGAAGGG	...*....*....**.....	4	0.0360662	0.0538462	CM022519.1	197447376	197447398	+	CM022519.1 197.45 Mbp
74forw	AGTTTGGTTTCAGAACCGAAGGG	CGATTGTTTTCAGAAGCGAAAGG	*.*...*........*....	4	0.1834	0.0538237	CM022521.1	30002193	30002215	-	CM022521.1 30.00 Mbp
74forw	AGTTTGGTTTCAGAACCGAAGGG	AGCTGCGTTTCCGAACCGAAAGG	..*.**.....*........	4	0.419907	0.0492139	CM022524.1	74690320	74690342	+	CM022524.1 74.69 Mbp
74forw	AGTTTGGTTTCAGAACCGAAGGG	AGTGTGGGTTGACAACCGAATGG	...*...*..*.*.......	4	0.307298	0.0482456	CM022520.1	45573358	45573380	-	CM022520.1 45.57 Mbp
74forw	AGTTTGGTTTCAGAACCGAAGGG	AGTTTGGTTTCAATTCTGAATGG	............***.*...	4	0.00787944	0.0459487	CM022525.1	186254764	186254786	+	CM022525.1 186.25 Mbp
74forw	AGTTTGGTTTCAGAACCGAAGGG	AGTTAGGTTTCAAAACCCCAAGG	....*.......*....**.	4	0.0371704	0.0454718	CM022521.1	177434873	177434895	-	CM022521.1 177.43 Mbp
74forw	AGTTTGGTTTCAGAACCGAAGGG	AGTTTGTTTTTAGTACTGAATGG	......*...*..*..*...	4	0.0316191	0.0437607	CM022525.1	265439155	265439177	-	CM022525.1 265.44 Mbp
74forw	AGTTTGGTTTCAGAACCGAAGGG	AGCTTCGTTTCGGATCCGAAGGG	..*..*.....*..*.....	4	0.118233	0.0422078	CM022521.1	218287341	218287363	+	CM022521.1 218.29 Mbp
74forw	AGTTTGGTTTCAGAACCGAAGGG	AGTTTGGTATTAGATCCTAATGG	........*.*...*..*..	4	0.0254848	0.0380952	CM022524.1	39047012	39047034	+	CM022524.1 39.05 Mbp
74forw	AGTTTGGTTTCAGAACCGAAGGG	AGTTTGGTCTTAGATCCTAATGG	........*.*...*..*..	4	0.0254848	0.0378698	CM022518.1	69076130	69076152	+	CM022518.1 69.08 Mbp
74forw	AGTTTGGTTTCAGAACCGAAGGG	AGTTTGGTCTTAGATCCTAATGG	........*.*...*..*..	4	0.0254848	0.0378698	CM022520.1	132802763	132802785	+	CM022520.1 132.80 Mbp
74forw	AGTTTGGTTTCAGAACCGAAGGG	AGTTTGGTCTTAGATCCTAATGG	........*.*...*..*..	4	0.0254848	0.0378698	CM022526.1	37840713	37840735	+	CM022526.1 37.84 Mbp
74forw	AGTTTGGTTTCAGAACCGAAGGG	AGTTTGGTTTGAAAACCACATGG	..........*.*....**.	4	0.0186726	0.0330545	CM022518.1	70564862	70564884	-	CM022518.1 70.56 Mbp
74forw	AGTTTGGTTTCAGAACCGAAGGG	AGGTTGGTTTCTGACCCAAAGGG	..*........*..*..*..	4	0.0403464	0.0314685	CM022518.1	122851425	122851447	-	CM022518.1 122.85 Mbp
74forw	AGTTTGGTTTCAGAACCGAAGGG	CGCTCGGTTACAGAACCGAAAGA	*.*.*....*..........	4	0.25985	0.0218659	MU038094.1	45488	45510	+	MU038094.1 45.49 Kbp
74forw	AGTTTGGTTTCAGAACCGAAGGG	GTTTAGGGTTCAGAACCGAAGGA	**..*..*............	4	0.277237	0.0162037	CM022525.1	32462132	32462154	-	CM022525.1 32.46 Mbp
74forw	AGTTTGGTTTCAGAACCGAAGGG	AGTTTGCTTTCAGTATGGAATGG	......*......*.**...	4	0.00979907	0.0066365	CM022521.1	94655852	94655874	-	CM022521.1 94.66 Mbp
74forw	AGTTTGGTTTCAGAACCGAAGGG	TGTTCGGTTTCAGAACCGTAAGG	*...*.............*.	3	1.12712	0.538462	CM022522.1	22822779	22822801	+	CM022522.1 22.82 Mbp
74forw	AGTTTGGTTTCAGAACCGAAGGG	AGTATGGATTAAGAACCGAAGGG	...*...*..*.........	3	1.4465	0.285714	CM022520.1	67266327	67266349	+	CM022520.1 67.27 Mbp
74forw	AGTTTGGTTTCAGAACCGAAGGG	AGTTTGGATTAAGGACCGAAGGG	.......*..*..*......	3	0.210335	0.28	CM022521.1	108560529	108560551	-	CM022521.1 108.56 Mbp
74forw	AGTTTGGTTTCAGAACCGAAGGG	AGTATGGTTTCAAAACAGAAGGG	...*........*...*...	3	0.455862	0.205128	CM022520.1	229973643	229973665	-	CM022520.1 229.97 Mbp
74forw	AGTTTGGTTTCAGAACCGAAGGG	AGTATGGTTTCAAAACAGAAGGG	...*........*...*...	3	0.455862	0.205128	CM022520.1	229974562	229974584	-	CM022520.1 229.97 Mbp
74forw	AGTTTGGTTTCAGAACCGAAGGG	AGATTGGTTTAAGAATCGAATGG	..*.......*....*....	3	0.287979	0.164835	CM022519.1	133731275	133731297	+	CM022519.1 133.73 Mbp
74forw	AGTTTGGTTTCAGAACCGAAGGG	AGTCTGGCTTCAAAACCGAAAAG	...*...*....*.......	3	0.212208	0.154852	CM022520.1	37384476	37384498	+	CM022520.1 37.38 Mbp
74forw	AGTTTGGTTTCAGAACCGAAGGG	GGTTGGGTTTCAAAACCGAAAAG	*...*.......*.......	3	0.230141	0.153162	CM022521.1	322855806	322855828	-	CM022521.1 322.86 Mbp
74forw	AGTTTGGTTTCAGAACCGAAGGG	AGTTTGGTTTTAGAAAAGAAAGG	..........*....**...	3	0.0934792	0.14359	CM022521.1	145389108	145389130	+	CM022521.1 145.39 Mbp
74forw	AGTTTGGTTTCAGAACCGAAGGG	AGTTCGGTTTTAGGACCGAAGGG	....*.....*..*......	3	0.226725	0.14359	CM022526.1	186651267	186651289	-	CM022526.1 186.65 Mbp
74forw	AGTTTGGTTTCAGAACCGAAGGG	AGTTTGGTTTCAATTCCGAATGG	............***.....	3	0.035851	0.0984615	CM022518.1	179447164	179447186	-	CM022518.1 179.45 Mbp
74forw	AGTTTGGTTTCAGAACCGAAGGG	AGTTTGGTTCCAGAACAGGAGGG	.........*......*.*.	3	0.306233	0.0933333	CM022519.1	157359351	157359373	-	CM022519.1 157.36 Mbp
74forw	AGTTTGGTTTCAGAACCGAAGGG	AGTTTGGTTGTAGGACCGAAGGG	.........**..*......	3	0.184812	0.0717949	CM022524.1	85405762	85405784	+	CM022524.1 85.41 Mbp
74forw	AGTTTGGTTTCAGAACCGAAGGG	ATTTTGGTTGAAGAACCGAACAG	.*.......**.........	3	0.280287	0.0618687	CM022525.1	7814594	7814616	+	CM022525.1 7.81 Mbp
74forw	AGTTTGGTTTCAGAACCGAAGGG	AGTTTGGTTCAAGAACGGAATGG	.........**.....*...	3	0.512908	0.0235294	CM022521.1	201334403	201334425	+	CM022521.1 201.33 Mbp
74forw	AGTTTGGTTTCAGAACCGAAGGG	AGTAGCGTTTCAGAACCGAAAGA	...***..............	3	0.280708	0.01443	CM022520.1	45707561	45707583	-	CM022520.1 45.71 Mbp
74forw	AGTTTGGTTTCAGAACCGAAGGG	AGTAGCGTTTCAGAACCGAAAGA	...***..............	3	0.280708	0.01443	CM022526.1	30092538	30092560	-	CM022526.1 30.09 Mbp
74forw	AGTTTGGTTTCAGAACCGAAGGG	AGTTTGGTTTCAAAACAGAAGGG	............*...*...	2	0.895856	0.430769	CM022522.1	304267515	304267537	+	CM022522.1 304.27 Mbp
74forw	AGTTTGGTTTCAGAACCGAAGGG	AATTTGGTTTCAGAACAGAAGGG	.*..............*...	2	5.225	0.394872	CM022521.1	13868017	13868039	+	CM022521.1 13.87 Mbp
74forw	AGTTTGGTTTCAGAACCGAAGGG	AGTTTGGTTCCAGAATCGAAGGG	.........*.....*....	2	1.0598	0.164103	CM022521.1	314624719	314624741	-	CM022521.1 314.62 Mbp
74forw	AGTTTGGTTTCAGAACCGAAGGG	AGTTTGGTTTTAGGACCGAAGGG	..........*..*......	2	0.473255	0.14359	CM022518.1	78989296	78989318	-	CM022518.1 78.99 Mbp
27rev	TCCACCTGACGAGGTCTCAACCCGAGT	TCCACCTACGGAGGTCTTAACTCGGAT	.......***.......*...	4	1.85774	-1	CM022521.1	336967547	336967573	+	CM022521.1 336.97 Mbp
56forw	TTTGGTTTCAGAACCGAAGGGCAAGGT	TTTGGTTTCAGAACAGAAGGGCAAGAT	..........*..........*.	2	0	0	CM022521.1	13868019	13868045	+	CM022521.1 13.87 Mbp
56forw	TTTGGTTTCAGAACCGAAGGGCAAGGT	TTTGGTTCCAGAATCGAAGGGCAAGGT	...*.....*.............	2	0	0	CM022521.1	314624713	314624739	-	CM022521.1 314.62 Mbp
56forw	TTTGGTTTCAGAACCGAAGGGCAAGGT	TTTGGTTTCAAAACAGAAGGGCAAGGT	......*...*............	2	0	0	CM022522.1	304267517	304267543	+	CM022522.1 304.27 Mbp
56forw	TTTGGTTTCAGAACCGAAGGGCAAGGT	TTTGGTTTCAGAATAGAAGAGCAAGGT	.........**....*.......	3	0	0	CM022525.1	97812794	97812820	-	CM022525.1 97.81 Mbp
56forw	TTTGGTTTCAGAACCGAAGGGCAAGGT	TTTGGTTCCAGAACAGGAGGGCCAGGT	...*......*.*.....*....	4	0	0	CM022519.1	157359345	157359371	-	CM022519.1 157.36 Mbp
101rev	TTTGAGAATGAGAAAATTACTAACCTT	TTTAAGAATTATAAAAGTACTAACCTT	.....*.*....*..........	3	0	0	CM022519.1	22051222	22051248	+	CM022519.1 22.05 Mbp
101rev	TTTGAGAATGAGAAAATTACTAACCTT	TTTCAGAAAGAGAAAACAACAAACCTT	....*.......**..*......	4	0	0	CM022520.1	76919676	76919702	-	CM022520.1 76.92 Mbp
101rev	TTTGAGAATGAGAAAATTACTAACCTT	TTTAAGAAAGAGACAATTACTAATCTA	....*....*.........*..*	4	0	0	CM022520.1	147849025	147849051	-	CM022520.1 147.85 Mbp
101rev	TTTGAGAATGAGAAAATTACTAACCTT	TTTCAGAAAGAGAAAACAACAAACCTT	....*.......**..*......	4	0	0	CM022521.1	18077432	18077458	-	CM022521.1 18.08 Mbp
101rev	TTTGAGAATGAGAAAATTACTAACCTT	TTTAATAAAAAGAAAATTACTAATCTT	.*..**.............*...	4	0	0	CM022521.1	324446830	324446856	-	CM022521.1 324.45 Mbp
101rev	TTTGAGAATGAGAAAATTACTAACCTT	TTTAAGAATGAAAAAATACCGAACCTT	.......*.....**.*......	4	0	0	CM022523.1	65370510	65370536	-	CM022523.1 65.37 Mbp
61forw	0 off-targets

## Sheet: TableS9_contingency
Table S9. Contingency table of explants forming hairy roots for each combination of cultivar and A. rhizogenes strain,
and statistic analysis: Pearson’s chi-square (χ²) test of independence complemented by Fisher’s exact test.
Cultivar	Strain	Explants with hairy roots	Explants without hairy roots	Percentage				Cultivar	Strain	Group		Pairwise comparisons of proportions
Saladin	ARQUA	0	30	0				Saladin	ARQUA	1			1	2	3	4	5	6	7
Saladin	K599	7	23	23.33				Saladin	K599	2		2	ns
Saladin	ATCC15834	12	18	40				Saladin	ATCC15834	3		3	**	ns
Saladin	MSU440	0	30	0				Saladin	MSU440	4		4	ns	ns	**
Osiride	ARQUA	4	26	13.33				Osiride	ARQUA	5		5	ns	ns	ns	ns
Osiride	K599	0	30	0				Osiride	K599	6		6	ns	ns	**	ns	ns
Osiride	ATCC15834	20	10	66.67				Osiride	ATCC15834	7		7	***	*	ns	***	**	***
Osiride	MSU440	11	19	36.67				Osiride	MSU440	8		8	*	ns	ns	*	ns	*	ns
Df	Deviance	Resid.	Df	Resid.	Dev	Pr(>Chi)
NULL	7	81761
cultivar	1	6191	6	75570	0.01284	*
strain	3	44735	3	30835	1.053e-06	***
cultivar:strain	3	30835	0	0.000	0.0009208	***
Signif. codes: *** 0.001 ** 0.01 * 0.05
Fisher exact test: p-value = 1.587e-05

## Sheet: TableS10_contingency GFP
Table S10. Contingency table of hairy roots transformed with 2×p35S::GFP:NLS::T35S and pPcUbi::GFP:NLS::T35S showing the number of roots classified by GFP signal intensity and statistic analysis (Fisher’s exact test)
	# HR LOW intensity	# HR MEDIUM intensity	# HR HIGH intensity	# HR VERY HIGH intensity	% HR LOW intensity	% HR MEDIUM intensity	% HR HIGH intensity	% HR VERY HIGH intensity
35S::GFP	6	11	3	0	30	55	15	0
UBI::GFP	2	5	4	9	10	25	20	45
Statistic analysis
Fisher's exact test
P value	0.002
P value summary	**
Statistically significant (P < 0.05)?	Yes

[truncated: 2 more sheets: TableS11_violin plot data, TableS12_contingency_frequency]
